# Supplementary material for: Improving the Fracture Toughness and Ductility of Liquid-Phase Sintered WNiFe Tungsten Heavy Alloys by High-Temperature Annealing
Source: Materials (Basel). 2023 Jan 18;16(3):916. doi: 10.3390/ma16030916 (PMC9917838; doi:10.3390/ma16030916)
Supplement: Supplementary file 1 [file materials-16-00916-s001.zip]

Archive with 1 entries (1 files):
- materials-2080563-supplementary.pdf
